# Supplementary material for: Hypoxia and Activation of Neutrophil Degranulation-Related Genes in the Peripheral Blood of COVID-19 Patients
Source: Viruses. 2024 Jan 28;16(2):201. doi: 10.3390/v16020201 (PMC10891603; doi:10.3390/v16020201)
Supplement: Supplementary file 1 [file viruses-16-00201-s001.zip › Supplementary Table S1.xlsx]

## Sheet: Consensus-Up
gene	frequency	logFCmedian	GSE152641	GSE161731	GSE161777	GSE171110	GSE179850	GSE185557	GSE189990	GSE196822	GSE213313	GSE217948	GSE223885	HRA000238	Z6120249
CEACAM8	13	2.93	1.46	2.57	2.98	2.93	3.35	1.68	4.31	4.11	1.96	2.87	2.24	3.35	5.22
ARG1	13	2.87	1.87	2.2	2.52	4.26	5.84	1.27	3.52	4.65	1.08	2.94	2.87	3.88	2.63
RNASE2	13	2.01	1.55	2.37	1.91	2.33	2.53	1.37	1.65	1.91	2.31	2.14	1.19	2.01	2.38
CD177	12	4.98	3.56	4.2	5.32	6.71	6.57	2.4	4.71	6.12	0	3.87	4.98	8.23	6.61
RNASE1	12	3.26	1.97	4.04	3.72	5.16	4.94	1.95	0	3.26	1.93	2.11	1.69	3.35	3.92
HP	12	3.13	2.57	2.82	3.13	3.82	4.54	1.69	2.74	3.76	3.3	2.68	0	5.67	4.04
ELANE	12	2.92	1.5	2.92	2.57	4.8	4.41	2.08	0	4.96	1.63	3.03	3.78	2.63	5.46
MMP9	12	2.9	2.21	2.19	2.04	4.31	3.78	0	2.9	3.64	2.47	2.15	4.54	3.89	3.01
MCEMP1	12	2.44	2.18	3.03	2.44	3.13	4.09	0	2.09	3.09	2.14	2.28	1.16	4.4	2.85
MPO	12	2.27	1.42	2.07	2.27	3.53	3.1	1.79	4.01	4.48	2.13	2.66	1.89	0	4.68
ANXA3	12	2.18	1.73	2.18	2.13	2.59	3.98	0	2.46	2.5	1.85	1.86	2.17	2.86	2.8
TCN1	12	2.18	1.1	1.79	1.69	2.93	2.44	1.31	2.7	3.22	1.25	2.18	0	2.44	2.81
S100A12	12	2.02	1.86	2.11	1.67	2.6	3.29	0	2.01	2.62	1.36	2.02	1.13	4.05	2.1
DYSF	12	1.71	1.14	1.11	1.36	2.32	1.71	0	1.37	2.47	1.74	1.02	2.57	2.13	2.03
S100A9	12	1.63	1.5	1.82	1.23	2.1	2.22	0	1.31	2.03	1.3	1.63	1.28	1.81	1.86
CKAP4	12	1.43	1.23	1.31	1.41	1.99	1.78	0	1.07	1.88	1.52	1.36	1.43	2.75	1.76
ZDHHC19	11	3.32	3.32	2.6	3.45	5.54	5.7	1.78	0	4.47	0	2.16	3.23	6.17	4.67
PRTN3	11	3.19	2.55	3.48	3.31	4.02	5.43	2.5	0	5.28	0	3.04	3.19	2.9	5.36
LCN2	11	3.06	1.58	3.19	2.55	3.53	3.23	1.7	3.73	3.77	3.06	2.85	0	0	3.85
DEFA4	11	2.94	1.36	2.68	2.38	3.4	4.2	0	4.36	4.81	2.92	2.94	3.52	0	5.22
OLFM4	11	2.85	2.09	2.53	3.41	4.01	2.85	1.44	4.76	5.18	1.28	3.18	0	0	6.71
LTF	11	2.83	1.36	2.83	2.77	3.39	3.32	0	4.13	4.07	3.72	2.75	0	2.64	5.46
DUSP13	11	2.8	2.8	3.21	2.26	3.97	3.55	1.56	0	4.12	0	2.26	2.72	2.89	3.73
BPI	11	2.54	1.41	1.87	1.96	2.64	3.2	1.48	3.31	4.46	0	2.54	0	2.95	4.03
VNN1	11	2.42	1.62	1.99	3.22	2.92	3.97	0	2.61	2.91	1.21	1.75	0	2.42	2.72
IL1R2	11	2.32	1.97	0	1.66	3.98	5.18	0	3.05	4.34	1.2	2	5.67	3.61	2.32
GALNT14	11	2.31	2.02	3.07	2.31	3.5	3.46	0	1.59	2.33	2.03	1.56	3.94	0	3.38
SLC26A8	11	2.24	2.35	2.22	2.24	3.11	3.35	0	1.91	2.64	1.2	1.69	2.28	0	3.33
TPST1	11	1.96	2.23	1.86	1.83	2.98	4.05	0	2.46	3.48	0	1.96	1.74	2.47	1.96
TDRD9	11	1.93	1.78	0	2.27	2.01	2.4	0	1.72	2.24	1.07	1.93	1.22	4.04	2.76
HJURP	11	1.88	1.36	3.34	3.06	2.84	2.05	1.88	0	1.72	0	1.87	1.19	2.35	2.64
GADD45A	11	1.7	1.33	1.78	1.72	2.32	2.85	0	1.59	2.34	1.7	1.58	0	3.89	1.38
GYG1	11	1.69	1.49	1.61	1.8	1.74	2.17	0	1.38	1.79	1.76	1.43	0	2.92	1.69
MS4A4A	11	1.68	2.05	1.68	1.71	2.24	2.38	0	0	1.68	1.31	1.26	1.55	3.45	1.94
S100A8	11	1.66	1.73	0	1.94	2.3	3.52	1.26	1.58	2.09	1.17	1.66	1.24	0	1.88
TPX2	11	1.66	1.25	2.96	2.61	2.48	2.78	1.21	1.66	1.36	0	1.61	0	2.92	1.72
CR1	11	1.58	1.32	0	2.11	2.23	1.81	0	1.22	1.82	1.58	1.08	1.11	1.71	2.01
IRAK3	11	1.53	1.33	0	1.74	1.77	2.59	0	1.46	2.38	1.43	1.53	1.68	2.35	1.52
UBE2C	11	1.51	1.37	2.52	1.95	2.47	3.17	1.16	1.79	1.51	1.03	1.21	0	0	2.07
HK3	11	1.44	1.32	1.47	1.4	1.95	1.85	0	1.07	2.08	1.44	1.32	0	2.74	1.63
CYSTM1	11	1.31	0	2.06	1.11	1.83	2.46	0	1.31	2.11	1.12	1.24	1.85	3.12	1.22
PLBD1	11	1.26	1.08	1.07	1.28	1.8	2.21	0	0	1.58	1.22	1.26	1.15	1.53	1.51
ADAMTS2	10	4.6	3.78	4.67	4.68	6.09	2.97	0	0	7.73	0	4.14	4.6	7.81	6.87
OLAH	10	4.4	4.4	0	4.87	6.98	6.27	1.23	0	7.81	0	4.37	1.97	7.19	5.04
MMP8	10	4.09	2.43	4.09	4.84	4.61	4.86	2.05	5.06	5.03	0	3.91	0	0	6.42
METTL7B	10	3.97	3.97	5.63	4.97	5.4	4.66	0	0	3.78	0	2.14	3.8	6.09	5.59
SDC1	10	3.21	3.21	5.59	4.35	5.68	2.57	2.01	0	0	0	2.54	3.54	5.02	5.91
CRISP3	10	2.7	1.57	2.7	2.74	2.7	3.45	0	3.42	3.02	0	2.59	0	1.97	4.08
CEACAM6	10	2.65	1.14	0	2.78	2.98	3.66	1.48	3.22	4.69	0	2.65	0	2.22	5.12
ZNF608	10	2.65	2.08	0	3.19	4.34	3.22	0	2.65	3.92	0	2.39	2.13	3.72	3.38
AZU1	10	2.56	1.34	2.56	2.03	3.55	3.71	0	0	4.69	1.66	2.67	2.89	0	4.6
ITGA7	10	2.55	2.55	2.55	3.7	4.91	0	0	0	3.96	1.1	1.91	3.01	4.36	3.96
PPARG	10	2.55	2.16	4.45	3.55	3.31	2.75	0	0	2.55	0	1.94	1.5	4.09	2.84
CHIT1	10	2.53	1.28	2.53	2.94	3.45	4.37	1.83	0	4.48	0	1.72	0	3.37	2.84
MZB1	10	2.51	2.1	3.39	2.97	3.47	3.12	2.7	0	0	1.55	1.88	0	2.51	3.78
TXNDC5	10	2.51	1.64	3.07	3.08	3.3	2.51	1.19	0	0	2.92	1.3	0	4.38	3.13
CAMP	10	2.41	1.44	2.57	1.46	2.47	3.08	0	2.74	2.41	2.49	2.41	0	0	3.56
GPR84	10	2.41	2.48	2.22	2.2	3.54	4.66	0	0	2.91	0	2.41	1.47	4.37	3.52
GRB10	10	2.39	1.44	0	2.1	3.08	3.82	0	2.71	3.47	0	2.2	2.39	3.73	2.43
CTSG	10	2.35	0	0	1.69	3.09	3.64	2.27	3.75	4.02	2.35	2.34	2.61	0	4.87
SPATC1	10	2.34	3.15	2.34	2.91	3.81	2.32	1.27	0	3	0	2.22	0	3.45	3.66
BMX	10	2.29	1.94	0	1.62	2.86	3.9	0	2.29	2.54	0	1.71	3.21	3.17	2.32
IL18R1	10	2.22	2.22	1.65	2.4	2.72	4.5	0	0	2.89	1.46	1.61	0	2.92	2.31
SERPINB10	10	2.15	1.26	2.66	2.33	2.62	2.15	1.58	0	2.67	0	1.99	0	4.12	3.88
SLCO4A1	10	2.13	1.33	2.39	2.6	3	2.13	0	0	1.93	0	1.62	2.77	3.48	2.7
SLPI	10	2.1	0	3.01	1.75	2.1	2.17	0	2.39	2.63	1.8	1.8	2.55	0	2.73
PGLYRP1	10	2	1.06	0	1.46	3.23	2.71	0	2.82	3.19	1.73	2	2.09	0	2.36
G0S2	10	1.97	1.97	2.82	1.94	3.08	4.08	0	0	2.95	1.06	1.34	5.31	0	2.86
BIRC5	10	1.96	1.8	3.59	2.98	2.94	3.38	1.84	0	0	1.62	1.96	0	2.69	3.49
CA4	10	1.88	1.88	2.06	1.48	3.03	3.32	0	0	3.09	1.34	1.76	5.09	0	2.39
IL1R1	10	1.88	1.23	0	1.38	2.18	2.57	0	1.97	2.82	0	1.51	1.92	2.46	1.88
OPLAH	10	1.88	1.8	1.88	2.26	3.03	2.05	0	1.79	2.19	0	1.46	0	2.59	2.53
ASPH	10	1.77	1.19	0	2.07	1.94	2.53	0	1.77	2.15	0	1.41	1.71	2.23	2.01
TYMS	10	1.77	1.12	3.09	2.46	2.5	2.27	1.77	0	0	1.09	2.05	0	1.66	3.49
KCNE1	10	1.73	1.56	1.68	0	2.27	3.67	0	1.73	2.83	0	1.73	1.66	3.2	1.83
TK1	10	1.73	0	3.15	2.27	2.76	2.59	1.05	0	0	2.67	1.73	1.11	1.62	2.86
SOCS3	10	1.68	1.46	2.1	1.88	2.03	2.76	0	0	1.68	1.57	1.24	2.09	0	2.42
CMTM5	10	1.65	1.34	1.71	1.24	2.24	1.89	0	1.79	1.82	1.69	1.65	0	0	1.57
C3AR1	10	1.61	1.8	1.85	1.61	2	2.58	0	0	1.53	1.05	1.34	0	1.78	1.98
MGAM	10	1.61	1.26	0	1.71	2.26	1.91	0	1.61	1.79	1.43	1.12	3.23	0	1.91
NTNG2	10	1.57	1.66	1.95	1.31	2.65	2.05	0	0	1.76	1.09	1.21	1.57	0	2.29
ADM	10	1.5	1.21	1.8	1.5	2.16	2.5	0	0	1.54	1.31	1.09	3.94	0	2.19
BCL6	10	1.49	1.36	0	1.87	2.28	2.04	0	1.49	1.78	1.02	1.31	1.78	0	2.1
CLEC4D	10	1.47	1.92	0	2.48	2.32	4.39	1.07	0	0	1.22	1.47	1.29	2.29	1.89
SLC2A3	10	1.46	1.11	1.46	1.63	1.74	1.85	0	1.3	1.8	0	0	1.27	1.85	1.66
CLU	10	1.42	1.03	0	1.92	2.22	1.62	0	1.42	1.77	2.16	1.4	1.15	0	1.47
KIF1B	10	1.42	1.01	0	1.43	1.56	1.42	0	1.29	1.54	0	1.01	1.71	1.88	1.75
CST7	10	1.41	1.41	1.3	1.53	1.54	1.92	0	0	1.92	1.19	1.14	0	2.48	1.48
DDAH2	10	1.39	1.13	1.39	1.16	1.57	1.81	0	0	1.73	1.44	1.01	0	1.47	1.61
SAMSN1	10	1.35	1.12	0	1.5	1.57	3.24	0	0	1.8	1.06	1.35	1.7	2.95	1.34
B4GALT5	10	1.32	1.06	0	1.53	1.83	1.85	0	1.25	1.53	1.56	1.08	1.32	0	1.71
QPCT	10	1.31	1.1	1.52	1.31	1.43	2.26	0	0	1.46	1.37	1.12	1.17	0	1.48
PFKFB2	10	1.28	1.15	0	1.28	2.34	3.81	1.16	0	2.59	0	1.78	1.32	3.82	1.15
UPP1	10	1.26	1.2	0	1.26	1.8	1.97	0	1.12	1.89	1.42	1.15	0	2.28	1.52
ADAM9	10	1.24	1.01	0	2.15	1.5	1.24	0	1.01	1.43	0	1.11	1.63	1.86	1.3
PGD	10	1.21	0	1.09	1.01	1.63	1.76	0	1.21	2.04	1.47	1.1	0	2.22	1.34
JCHAIN	9	2.64	1.79	2.64	3.21	2.76	3.4	2.94	0	0	0	2.13	0	3.79	3.12
RRM2	9	2.58	2.1	3.73	3.56	3.04	3.62	2.58	0	0	0	1.99	0	2.67	3.66
OTOF	9	2.51	4.27	0	6.11	4.34	2.51	2.73	0	3.39	1.53	1.49	0	0	5.48
CCNA1	9	2.46	2.46	4.65	2.74	3.88	3.1	0	0	2.82	0	1.87	1.62	0	3.07
DEFA3	9	2.42	1.66	3.32	2.37	0	4.4	0	4.69	3.38	2.42	3.04	0	0	5.21
TARM1	9	2.38	1.19	3.38	2.71	3.12	2.53	0	0	2.97	0	2.02	0	2.38	4.09
DAAM2	9	2.32	2.32	0	0	4.45	3.67	1.98	0	6.52	0	2.8	2.32	4.29	2.15
BHLHA15	9	2.3	1.8	3.68	3.22	4.16	2.89	3.14	0	0	0	2.3	0	2.18	4.96
C1QC	9	2.3	2.27	3.03	2.57	2.3	0	0	0	2.86	0	1.43	2.95	3.14	3.6
INHBA	9	2.07	1.37	0	3.71	2.98	0	2.07	0	3.69	0	2.36	2.01	3.03	4.32
CDC45	9	2.03	1.84	2.83	2.69	2.9	2.46	2.03	0	0	0	1.7	0	2.37	3.08
C1QB	9	1.99	1.99	2.28	2.03	2.25	2	0	0	2.52	1.03	1.27	0	0	2.59
MYBL2	9	1.95	1.52	3.95	2.98	3.64	3.17	1.95	0	0	0	1.77	0	2.69	2.26
PYCR1	9	1.93	1.93	3.39	2.9	3.51	2.8	1.12	0	0	0	1.68	0	2.89	3.43
PTX3	9	1.9	1.3	0	1.9	2.24	2.4	0	0	2.48	0	1.57	2.53	2.58	1.97
ZWINT	9	1.88	1.49	2.17	2.17	2.25	2.01	1.88	0	0	0	1.32	0	1.96	2.29
CDCA5	9	1.87	1.87	2.79	2.57	2.81	2.43	2	0	0	0	1.71	0	1.55	3.16
UPB1	9	1.87	1.75	1.95	1.87	2.08	2.24	0	0	0	0	1.39	2.1	1.89	2.74
TRIP13	9	1.86	1.87	2.12	3.02	2.71	2.39	1.64	0	0	0	1.42	0	1.86	2.41
OASL	9	1.84	2.23	2.01	1.39	2.07	2.71	0	0	1.84	2.65	1.11	0	0	2.94
TLR5	9	1.8	1.42	1.86	1.93	1.8	2.62	0	0	1.9	0	1.36	0	1.98	2.07
ALPL	9	1.79	0	1.88	1.5	2.43	2.24	0	1.79	2.66	1.24	0	7.65	0	2.28
RETN	9	1.76	1.13	0	1.94	3.73	1.76	1.3	0	3.39	2.51	2.35	0	0	2.4
DTL	9	1.7	1.4	2.71	3.06	2.56	0	2.38	0	0	0	1.48	1.97	2.16	1.7
GADD45G	9	1.69	1.12	1.79	1.25	2.14	1.69	0	0	2.05	0	0	2.07	1.94	1.76
SLC2A5	9	1.68	1.03	1.7	1.64	2.03	2.04	0	1.8	2.01	0	1.68	0	0	2.91
KIFC1	9	1.67	1.67	2.63	2.44	2.34	0	2.31	0	1.63	0	1.63	0	1.84	2.94
CCNB2	9	1.66	1.48	3.49	2.87	2.51	3.01	2.31	0	0	0	1.66	0	1.58	2.99
CDK1	9	1.65	1.63	3.14	3.34	2.24	3.16	2.35	0	0	0	1.62	0	1.65	2.63
KREMEN1	9	1.65	1.76	0	2.55	2.64	1.65	0	1.9	1.88	0	1.28	1.4	0	2.48
SHCBP1	9	1.65	1.64	2.79	2.87	3.01	2.84	0	0	0	0	1.55	1.68	1.65	3.04
TOP2A	9	1.65	1.2	1.95	3.08	2.47	2.45	0	0	0	0	1.65	2.09	2.37	1.62
MCM10	9	1.61	1.61	2.49	3.33	3.1	0	1.59	0	0	0	1.76	1.47	2.69	1.76
PKMYT1	9	1.59	1.48	3.12	2.68	3.24	2.45	1.68	0	0	1.39	1.59	0	0	3.13
CEACAM1	9	1.58	1.64	0	1.6	1.96	2.43	1.09	0	2.13	1.58	1.45	0	0	2.74
FCGR1A	9	1.57	1.54	1.9	1.79	1.75	2.67	0	0	1.99	1.57	1.41	0	0	3.14
MYL9	9	1.57	1.45	0	2.03	2.6	2.08	0	1.73	0	1.57	1.91	1.47	0	1.89
NCAPG	9	1.57	1.1	3.06	3.47	3.07	2.05	0	0	0	0	1.57	1.85	1.66	1.38
BATF2	9	1.56	2.33	1.56	0	1.81	2.84	1.25	0	2.75	2.4	1.45	0	0	3.59
SIGLEC5	9	1.55	1.55	1.69	1.14	2.64	1.84	0	0	2.26	1.71	0	1.21	0	1.8
FCAR	9	1.53	1.63	0	1.41	2.04	2.43	0	0	2.2	1.34	1.53	0	1.94	1.94
MKI67	9	1.53	1.3	2.21	2.78	2.93	0	0	1.72	1.39	0	1.53	0	3.52	1.84
ELL2	9	1.52	0	1.52	2.26	2.22	2.28	0	1.72	0	0	1.14	1.94	1.85	1.44
TNFAIP6	9	1.51	1.9	0	1.46	1.67	3.37	0	0	1.9	1.47	1.51	3.34	0	2.37
CENPA	9	1.49	1.49	0	3	2.52	2.23	2.04	0	2.14	0	1.47	0	1.35	1.64
GGH	9	1.49	1.35	2.92	2.64	2.42	2.66	1.43	0	0	0	1.49	0	2.13	2.28
PLSCR1	9	1.49	1.85	1.49	1.31	1.5	2.71	0	0	1.58	1.58	1.1	0	0	2.33
PNPLA1	9	1.48	1.52	1.48	1.43	2.2	1.82	0	0	2.07	0	1.47	0	2.16	1.94
ITGA2B	9	1.47	0	0	2.09	2.67	1.47	0	2.17	2.28	1.2	1.68	1.08	0	1.89
SIPA1L2	9	1.47	1.24	0	1.48	1.89	2.83	0	1.47	2.41	0	1.25	1.78	0	1.81
HMGB3	9	1.46	1.46	2.09	1.97	2.23	2.46	0	0	0	0	1.24	1.23	1.89	1.79
TREML1	9	1.46	0	1.41	1.46	1.85	1.53	0	1.76	1.6	1.85	1.45	0	0	1.55
OSM	9	1.44	1.45	1.44	1.09	1.48	2.38	0	0	1.64	0	1.14	2.2	0	1.6
HMGB2	9	1.43	1.43	0	1.76	1.81	3.18	0	1.31	1.52	0	1.41	0	1.72	1.52
SMARCD3	9	1.43	1.25	1.69	1.24	1.56	2.14	0	0	2	0	1.43	0	1.67	1.62
ACSL1	9	1.38	1.34	0	1.56	1.95	2.55	0	0	1.86	1.38	1.09	3.05	0	1.81
HIST1H2BH	9	1.38	1.42	1.75	1.79	0	2.29	0	0	1.38	1.56	1.32	0	1.01	1.54
AIM2	9	1.37	1.84	1.21	1.65	1.67	2.94	0	0	1.37	1.87	1.1	0	0	2.42
CD24	9	1.36	0	0	2.12	1.84	1.36	1.21	2.68	0	1.21	1.69	0	3.66	2
HIST1H2BG	9	1.36	1.4	1.36	1.9	0	2.33	0	0	1.64	1.64	1.3	-1.38	0	1.76
PFKFB3	9	1.36	1.36	0	0	1.92	2.17	0	0	1.69	1.12	1.21	2.54	2.53	1.97
CTSD	9	1.35	1.01	1.35	1.22	1.7	1.45	0	0	1.87	1.59	0	0	1.72	1.42
MAPK14	9	1.35	1.41	0	1.58	1.64	1.93	0	1.21	1.35	1.48	1.15	0	0	1.93
F5	9	1.33	1.09	0	1.69	2.22	1.37	0	1.33	1.72	0	0	1.12	2.16	1.78
NAIP	9	1.33	1.54	0	2.62	1.33	2	0	0	1.51	1.17	1	0	1.94	1.82
TCN2	9	1.33	1.59	1.33	1.1	2.23	2.24	0	0	2.79	0	1.05	0	1.74	1.62
NSUN7	9	1.32	1.32	0	1.27	1.77	2.22	0	1.76	1.76	0	1.07	2.21	0	1.83
PTTG1	9	1.32	0	2.21	1.81	1.61	1.54	1.61	0	0	1.57	1.1	0	1.03	1.32
SLC22A4	9	1.28	0	1.55	1.24	1.39	2.14	0	1.28	1.92	1.08	0	1.43	0	1.48
DACH1	9	1.25	1.06	0	2.07	1.69	0	0	1.25	1.62	0	1.25	1.42	2.95	1.58
LILRA5	9	1.25	0	2.08	1.05	1.58	1.69	0	0	1.98	1.25	1.16	0	1.77	1.64
KIF11	9	1.23	0	2.04	2.87	2.12	2.08	0	0	1.31	0	1.23	1.07	1.91	1.09
MYBPC3	9	1.19	1.38	1.49	0	1.96	1.81	0	0	2.13	1.19	1	1.18	0	2.15
ST6GALNAC3	9	1.19	0	0	1.59	1.48	1.77	0	1.35	2.56	0	1.19	1.01	2.45	1.13
UGCG	9	1.17	1.15	0	1.91	1.17	1.76	0	0	0	1.11	1.23	1.25	2.03	1.33
CENPF	9	1.14	1.12	1.98	2.27	2.11	0	1.13	0	1.27	0	1.14	0	2.29	1.25
TP53I3	9	1.12	0	1.43	1.07	1.7	1.66	0	0	1.48	1.11	1.43	0	1.89	1.12
FBXO6	9	1.08	1.56	1.56	1.08	1.14	2.19	0	0	1.35	0	1.04	0	1.07	2.07
IFI27	8	2.98	3.87	5.76	3.77	3.58	2.98	0	0	0	5.51	2.38	0	0	5.52
WFDC1	8	2.24	2.24	7.66	2.34	2.32	2.8	0	0	3.74	0	2.19	0	0	3.81
HPN	8	2.19	2.19	4.52	2.34	2.32	0	0	0	3.52	0	1.44	0	2.88	3.54
ABCA13	8	2.12	2.06	0	3.14	3.29	0	0	2.12	4.38	0	3.01	0	2.61	4.71
GLDN	8	2.09	2.09	0	3.51	4.97	0	1.92	0	3.77	0	2.54	0	5.81	3.68
IGLL5	8	2.08	0	2.01	2.08	2.95	2.77	2.65	3	0	3.5	0	0	0	2.31
GPRC5D	8	2.03	0	2.68	2.03	2.91	3.11	2.42	0	0	0	1.35	0	2.96	2.73
MAOA	8	2	2	0	3.4	6.57	4.72	0	0	7.21	0	3.14	0	6.8	2
IGFBP2	8	1.94	2.31	0	2.13	2.59	2.38	0	0	1.94	0	1.73	2.56	0	2.42
ORM1	8	1.9	0	2.07	0	2.77	3.31	0	2.52	2.34	0	1.84	2.36	1.9	0
SERPING1	8	1.89	2.4	2.25	0	2.11	3.22	1.89	0	2.49	0	1.21	0	0	4.31
CDC20	8	1.88	1.05	3.54	3.07	3.11	2.82	1.88	0	0	0	1.94	0	0	3.71
RPH3A	8	1.87	1.6	3.52	2.49	2.95	4.23	0	0	4.44	0	1.87	0	0	2.81
MS4A3	8	1.84	0	0	2.66	1.93	2.11	1.85	2.82	3.53	0	1.84	0	0	1.78
OLR1	8	1.84	1.28	0	3.15	2.65	0	1.84	0	2.67	0	2.4	0	2.01	4.7
CYP19A1	8	1.83	1.71	0	6.9	5.89	0	3.01	0	0	0	1.83	3.07	8.37	4.91
LRRN1	8	1.81	1.81	0	2.22	2.4	2.57	0	0	2.04	0	1.64	0	2.58	2.59
E2F8	8	1.8	1.6	3.81	3.55	2.83	0	0	0	1.8	0	1.96	0	3.11	3.29
TICRR	8	1.76	1.42	3.12	2.81	2.93	0	2.22	0	0	0	1.76	0	2.25	2.55
PRRT4	8	1.7	1.13	0	1.97	3.1	0	1.7	0	3.8	0	2	0	2.22	3.13
TMEM119	8	1.66	1.24	3.54	2.83	2.57	2.59	0	0	4.2	0	1.66	0	0	2.15
SLC1A3	8	1.65	1.62	0	2.31	3.81	0	0	0	3.08	0	2.08	1.65	4.56	3.07
EPSTI1	8	1.64	2.35	1.83	0	1.71	2.75	1.64	0	0	2.57	1.34	0	0	3.05
BUB1	8	1.63	1.11	3.17	3.04	3	2.77	0	0	0	0	1.63	0	1.98	2.1
KIF20A	8	1.58	1.1	0	2.77	3.01	0	1.71	0	1.58	0	1.7	0	1.9	3.25
CDC6	8	1.55	1.99	3.21	3.13	3.14	2.61	0	0	0	0	1.55	0	1.29	3.04
CLEC5A	8	1.55	0	1.24	1.55	1.86	2.31	0	0	1.88	0	1.64	0	2.34	1.9
ERG	8	1.53	1.53	0	2.5	2.53	0	1.51	0	2.95	0	2.39	0	2.88	3.28
KCNN3	8	1.48	1.48	3.4	3.62	3.76	0	3.22	0	0	0	1.41	0	2.23	3.25
GTSE1	8	1.47	1.49	2.61	2.57	2.71	0	1.35	0	0	0	1.47	0	1.85	2.53
ATP2C2	8	1.45	1.45	0	2.15	2.81	0	1.31	0	2.65	0	2.2	0	2.48	2.74
AURKB	8	1.44	1.58	2.07	1.93	2.45	2.69	0	0	0	0	1.34	0	1.44	2.26
EGFL7	8	1.44	1.28	2.1	1.85	2.21	2.42	0	0	2.2	0	1.44	0	0	1.91
IFITM3	8	1.44	1.84	2.69	0	2.55	2.39	0	0	2.24	1.34	1.44	0	0	3.51
ITGB3	8	1.4	0	0	2.04	1.98	0	0	1.76	1.4	2.13	1.44	1.19	0	1.43
EPAS1	8	1.37	1.44	0	1.44	1.72	0	0	0	1.8	0	1.16	1.66	1.87	1.37
SERINC2	8	1.37	1.37	0	1.37	1.62	1.95	0	0	1.95	0	1.19	1.51	3.15	0
CCNA2	8	1.36	1.26	2.81	2.78	2.27	1.85	0	0	0	0	1.36	0	1.91	2.73
RSAD2	8	1.36	2.73	0	0	2.41	3.31	1.51	0	2.97	1.36	1.09	0	0	4.06
IL18RAP	8	1.35	1.71	1.35	0	1.67	3.1	0	0	2.58	0	1.39	0	1.96	1.31
ESPL1	8	1.34	1.1	2.39	2.35	3.09	0	1.34	0	0	0	1.53	0	2.42	2.7
EXO1	8	1.34	1.23	2.17	2.88	2.67	0	0	0	0	0	1.34	1.66	1.57	1.75
PSTPIP2	8	1.34	1.3	0	1.39	1.42	2.07	0	0	1.39	0	1.34	0	1.84	1.62
CLSPN	8	1.32	1.29	2.08	2.61	2.65	0	0	0	0	0	1.32	1.46	2.15	1.73
KIF4A	8	1.32	1.04	2.78	2.98	3	0	1.81	0	0	0	1.53	0	2.55	1.32
PADI4	8	1.32	1.32	1.16	0	1.94	1.9	0	0	2.21	0	1.36	0	2.06	1.63
CD38	8	1.3	1.3	1.65	1.31	1.8	1.91	1.22	0	0	2.17	0	0	0	1.59
CDCA3	8	1.3	1.3	2.58	2.13	2.01	2.61	1.76	0	0	0	1.28	0	0	2.16
FLT3	8	1.3	1.46	0	1.3	2.11	2.49	0	0	3.32	0	1.53	1.23	2.93	0
INSL3	8	1.3	1.37	1.89	1.06	2.07	1.51	0	0	2.55	1.3	0	0	0	2.02
ROPN1L	8	1.3	1.3	0	0	1.58	2.09	0	1.45	2.09	0	1.06	2.15	0	1.66
ANLN	8	1.29	1.14	0	3.04	2.62	0	0	1.29	2.51	0	1.67	2.68	2.56	0
FCGR1B	8	1.29	1.4	0	1.29	1.55	2.42	0	0	1.53	1.77	1.13	0	0	2.5
HIST1H2BD	8	1.28	1.28	2.29	2.11	0	2.75	0	0	1.58	1.57	1.03	0	0	1.3
MAFG	8	1.28	0	0	1.34	1.68	1.43	0	0	1.65	0	1.25	1.33	2.31	1.28
KCNJ15	8	1.27	1.27	0	1.06	1.35	1.93	0	0	1.53	1.37	0	2.45	0	1.93
ORC1	8	1.27	1.1	2.26	2.11	2.41	0	0	0	0	0	1.27	1.45	1.68	2.38
FOXM1	8	1.26	1.04	3.13	1.39	2.72	0	1.26	0	0	0	1.92	0	1.65	3.02
IL1RN	8	1.26	1.33	1.82	0	1.48	1.97	0	0	1.48	1.26	0	1.13	0	1.7
SELP	8	1.26	0	1.26	1.42	2.16	1.39	0	0	1.83	0	1.16	1.28	0	1.36
TNFRSF17	8	1.26	1.19	2.14	2.4	2.41	2.83	1.36	0	0	0	1.26	0	0	2.83
KLHL2	8	1.25	0	0	1.73	1.41	1.58	0	1.25	0	0	1.02	1.8	1.66	1.39
LY6E	8	1.25	2.34	2.85	0	1.89	2.87	1.25	0	0	2.62	1.05	0	0	2.8
ALOX5AP	8	1.24	1.24	1.48	0	1.47	2.1	0	0	1.82	0	1.2	0	1.9	1.33
FFAR3	8	1.24	1.69	2.65	1.24	2.58	3.22	0	0	0	0	1.03	3.09	0	2.37
SRPK1	8	1.24	1.05	0	1.53	1.47	1.91	0	1.24	1.32	0	0	0	1.61	1.41
PLK1	8	1.22	1.16	2.3	1.78	2.7	2.51	0	0	1.22	0	0	0	1.48	2.29
IFITM1	8	1.21	1.54	1.88	0	1.21	1.82	0	0	1.3	1.24	1.01	0	0	1.84
TIMM10	8	1.21	2.03	1.82	1.62	1.12	1.35	0	0	0	1.29	1.21	0	0	2.65
FKBP5	8	1.2	1.2	0	1.12	1.87	2.87	0	0	2.52	0	1.39	0	3.2	1.24
GPER1	8	1.2	0	0	1.49	2.31	2.1	1.19	0	2.18	0	1.35	2.06	0	1.2
LMNB1	8	1.2	1.2	0	1.5	1.64	2.04	0	0	1.14	1.41	0	1.62	0	1.84
DRAM1	8	1.19	0	1	1.26	1.19	1.79	0	0	1.4	0	0	1.22	1.31	1.42
ESAM	8	1.16	1	1.3	1.36	1.86	1.57	0	0	1.41	0	1.16	0	0	1.41
MAP2K6	8	1.16	1.64	0	1.53	1.74	3.19	0	0	1.39	1.16	1.04	0	0	1.6
CDC25C	8	1.14	0	2.52	2.11	2.52	0	1.02	0	0	0	1.14	1.63	1.3	1.42
E2F1	8	1.13	1.13	2.14	1.94	2.63	0	0	1.88	0	0	1.57	1.11	0	2.51
MANSC1	8	1.13	0	1.28	1.08	1.72	2.3	0	0	2.19	0	1.13	2.07	0	1.72
CRISPLD2	8	1.12	1.12	0	1.31	1.71	1.59	0	0	1.89	0	1	1.13	0	1.81
RAB13	8	1.12	0	0	1.07	1.88	1.39	0	1.16	1.99	0	0	1.12	2.09	1.31
FKBP9	8	1.1	0	0	1.1	1.83	2.09	0	0	1.82	0	1.2	1.06	1.48	1.52
GPR27	8	1.1	1.33	0	1.67	1.58	1.4	0	0	1.06	0	1.1	1.9	0	1.78
RAD51	8	1.09	1.05	2.39	1.92	2	2.09	0	0	0	0	1.09	1.19	0	2.18
HIST1H2BK	8	1.08	0	1.94	1.25	0	1.85	0	0	1.46	1.64	1.11	0	1.07	1.08
SAP30	8	1.07	1.06	1.14	0	1.94	3.05	0	0	1.67	0	1.07	0	2.42	1.23
CCDC71L	8	1.05	1.04	1.7	1.4	1.05	2.03	0	0	0	1.33	0	1.51	0	1.56
GADD45B	8	1.05	1.05	1.24	0	1.01	1.35	0	0	1.28	0	0	1.65	2.04	1.21
TLR2	8	1.05	1.16	0	1.04	1.31	2.1	0	0	1.75	0	1.05	1.26	0	1.47
LGALSL	8	1.03	0	0	1.72	1.22	1.31	0	1.03	1.76	0	1.22	1	0	1.09

## Sheet: Consensus-Down
gene	frequency	logFCmedian	GSE152641	GSE161731	GSE161777	GSE171110	GSE179850	GSE185557	GSE189990	GSE196822	GSE213313	GSE217948	GSE223885	HRA000238	Z6120249
KLRB1	11	-1.7	0	-1.43	-1.7	-2.73	-1.27	0	-2.43	-2.15	-2.16	-1.13	-1.15	-1.76	-1.82
AMIGO1	10	-1.22	-1.14	0	-1.23	-1.45	-3.47	0	-1.41	-1.33	0	-1.11	-2.01	-1.22	-1.13
NELL2	10	-1.59	-1.21	-1.12	-1.58	-2.2	-4.23	0	-2.11	-2	0	-1.66	-1.99	0	-1.59
LRRN3	10	-2.03	-2.03	-2.04	-2.16	-2.88	-3.87	0	-1.31	0	0	-1.74	-3.45	-2.13	-1.63
PLD4	9	-1.46	-1.29	-1.51	-1.93	-1.71	-2.79	0	-1.65	0	0	-1.4	-1.46	0	-1.99
FCER1A	9	-1.99	-1.99	-1.6	-1.61	-3.19	-4.49	0	-2.78	0	0	-2.07	0	-3.41	-2.55
TMEM204	8	-1.06	0	0	-1.06	-1.38	-2.47	0	0	0	-1.23	-1.01	-2.34	-1.74	-1.12
LBH	8	-1.11	0	0	-1.11	-1.4	-1.86	0	-1.84	-1.13	0	0	-1.15	-1.04	-1.18
NMT2	8	-1.11	0	0	-1.11	-1.45	-1.9	0	-1.56	-1.17	0	-1.12	-1.16	0	-1.04
KLRG1	8	-1.12	0	0	-1.12	-1.61	-2.13	0	-2.22	-1.7	-1.03	-1.13	0	0	-1.24
TRABD2A	8	-1.12	-1.05	0	-1.23	-1.26	-2.93	0	-1.59	-1.56	0	-1.12	-2.06	0	0
CD40LG	8	-1.15	-1.1	0	-1.31	-1.42	-2.33	0	0	-1.51	-1.24	-1.15	-2.04	0	0
CD1C	8	-1.19	0	-1.19	-1.55	-2.18	-2.59	0	-1.54	0	0	-1.19	0	-1.25	-1.92
NT5E	8	-1.19	-1.19	0	-1.51	-1.81	-2.63	0	0	-1.51	0	-1.1	-2.18	0	-1.27
PTGDR2	8	-1.19	-1.81	-1.38	-1.16	-2	-3.79	-1.19	0	0	0	-1.61	0	0	-1.44
TCF7	8	-1.19	0	0	-1.19	-1.39	-3.34	0	-1.81	-1.53	-1.08	-1.29	-2.15	0	0
FAM102A	8	-1.2	-1.2	0	-1.27	-1.44	-3.14	0	-1.8	0	-1.32	-1.15	-1.42	0	0
AK5	8	-1.21	0	0	-1.9	-1.7	-2.5	0	-1.03	-1.54	0	-1.25	-1.31	0	-1.21
GZMK	8	-1.21	0	0	0	-2.1	-2.32	0	-2.12	-1.4	-1.88	-1.2	-1.21	0	-1.5
CDKN1C	8	-1.25	0	-1.7	-1.88	-1.28	-3.52	-1.25	0	0	-1.54	-1.11	0	0	-1.8
SHISA4	8	-1.47	-1.76	0	-1.57	-2.78	-3.12	-1.84	-1.47	0	0	-1.18	0	0	-2.07
TPPP3	8	-1.47	-1.48	-1.47	-2.02	-2.36	-3.85	0	-1.3	0	0	-1.51	0	0	-2.19
CACNA2D3	8	-1.59	0	-2.21	-3.34	-3.2	-1.96	0	0	0	0	-1.35	-1.59	-2.26	-2.5
NOG	8	-1.6	-1.6	-1.62	-2.07	-2.62	-3	0	0	0	0	-1.68	-3.95	0	-1.56
